# Supplementary material for: CAR+ extracellular vesicles predict ICANS in patients with B cell lymphomas treated with CD19-directed CAR T cells
Source: J Clin Invest. 2024 Jun 4;134(14):e173096. doi: 10.1172/JCI173096 (PMC11245152; doi:10.1172/JCI173096)
Supplement: Supporting data values [file jci-134-173096-s119.xlsx]

## Sheet: Figure 1A
	CAR_DNA COPIES																																									CAR+T CELLS
	PT-23	PT-26	PT-27	PT-28	PT-30	PT-32	PT-33	PT-34	PT-36	PT-38	PT-39	PT-40	PT-43	PT-44	PT-45	PT-46	PT-47	PT-49	PT-50	PT-51	PT-53	PT-54	PT-55	PT-57	PT-58	PT-59	PT-61	PT-65	PT-66	PT-68	PT-69	PT-71	PT-72	PT-74	PT-75	PT-76	PT-77	PT-81	PT-82	PT-83	PT-85	PT-23	PT-26	PT-27	PT-28	PT-32	PT-33	PT-34	PT-36
+1h	1102.5	1540	0	1040	0	737.5	2250	214.29	1000	3500	0	1428.57	2250	0	0	0	0	0	0	225	3250	0	0	6750	0	112.5	0	557.14	87.5	100	64.29	400	0	0	0	0	0	0	0	0	0
+1	0	0	0	140	350	0	0	0	200	0	100	42.86	900	0	0	0	257.14	0	0	107.14	200	0	0	0	0	200	64.29	57.14	950	450	700	185.71	350	0	87.5	0	0	175	0	0	0
+3	1102.5	440	0	4000	1750	92.86	0	0	400	375	0	450	2125	525	100	0	775		142.86	100	650	0	287.5	337.5	112.5	64.29	435.71	92.86	850	3250	1357.14	2550	8600	23000	285.71	0	2450	0	0	185.71	800	0	0.31	0	0	0.38	0	0	0
+5	9975	4000		35800	6500	14285.71	0	0	200	1500	0	1000	2950	350	13714.29	9750	1750	200		200	900	221.43	1500	785.71	825	178.57	1642.86	7785.71	26750	2250	2285.71	65000	2100	32750		21500	7000	0	725		1250
+7	87412.5	17800	160000	5500	28500		750	175	400	15500	237.5	1642.86	2500	2275	146250	50500	28000	225		375	7000		7750	2125	23375	478.57		64.29	3500	8500	33250	285000	4500	78500	617500	192500	37000	1250	10500		79500	23.14	31.68	202.54	106.4		15.4	0.7	2.73
+9	12337.5	33600		35200	47750		6250	225	5000	37500	175	6642.86	2750	3750		20000	41250	1875		175	8250	1105000	7375	2642.86	292500	3500	18428.57	49000	5000	8500	67250	263000	5500	104500	179250	209000	0	13125	300000		197000
+11	8925	47083.33	44000	33800	65000		4000	1950	21000	27000	1950	10125	450	5500		13500	28250	76000	695000	450	27000	405000	2750	16000	675000	3428.57	15250	85000	7000	7500	78500	263500		144000	99000	196500	8500	240000			90500
+13	8925	2400	66000	21800	36000		1200	39750	18000	13000	512.5	9375	950		10000	39000	20750	790000	580000	200	30000	137500	2750	9750	870000	0	2625	25000	1100	6000	49500	42500	1300	54000	76000	112500	5250	1005000	813000		32500	2.94	6.27	30.03	21.4		25.42	10.8	32.9
+21	3412.5	300	21500	2200			300	93250	1750		1100	5125	850	3600	364.29	262.5	5000			950				7250		225	250	9500	2250	4000	2500	69500	1050		46000	90000	6750		31250		0	6	0	13.95	18.99		70.84	141.61	12.3
+30	708.75	0	21000	7000	6500		0	14000	800	1700	0	6625	725	3900	1750	1000	15000	0			5500			2500	44500	0	450	825	1300		6000	16250	700	45500	29000	33750	6500	240000			0	1.04	0.24	14.19	4.32		5.46	58.95	3.9
[truncated: 29 more columns]

## Sheet: Figure 1B
CAR+T CELLS	CAR_DNA COPIES
23.14	87412.5
31.68	47083.33
202.54	160000
106.4	35800
70.84	65000
141.61	14285.71
32.9	6250
27	93250
25.76	21000
26.95	37500
39.44	1950
81	10125
25.8	2950
67.2	5500
364.06	146250
59.34	50500
33.06	41250
31.08	790000
54	695000
13.05	950
8.12	30000
40.8	1105000
18.46	7750
27.2	16000
62.64	870000
306	3500
357	18428.57
134.8	85000
25.41	26750
795.2	8500
395	78500
29.76	285000
72.38	8600
916.3	144000
1279.2	617500
369.95	209000
	37000
	1005000
	813000
	197000

## Sheet: Figure 1C
CAR+T CELLS	CAR_DNA COPIES
192	316877
204	221167
1405	1379250
862.7	388530
881.7	696775
1548	14840
366.1	31675
248.4	1059182
185.3	163275
421.5	303450
612.2	16788
688	160750
343.8	39263
1297	98550
4187	693600
867.7	389231
109.9	414186
406.4	7661800
832.2	4055714
195.2	7673
103.7	421275
620.2	4263164
224.2	42075
230.9	168782
703.1	10626875
4200	17569
2490	108957
2439	493713
127.1	118144
2388	106725
1215	662118
272.1	2634954
593.8	67300
7203	1665250
15997	3311488
3600	2718375
	222775
	12096513
	5925450
	900600

## Sheet: Figure 1D
DAYS AFTER INFUSION	CAR_DNA PEAK (0=N0; 1=YES)		DAYS AFTER INFUSION	CAR+T CELLS PEAK (0=N0; 1=YES)
7	1		7	1
11	1		7	1
7	1		7	1
5	1		7	1
11	1		3	0
5	1		21	1
9	1		21	1
21	1		13	1
11	1		7	1
9	1		13	1
11	1		13	1
11	1		13	1
5	1		7	1
11	1		7	1
7	1		13	1
7	1		13	1
9	1		13	1
13	1		13	1
11	1		13	1
21	1		13	1
13	1		30	1
9	1		7	1
7	1		7	1
11	1		30	1
13	1		7	1
9	1		13	1
9	1		7	1
11	1		7	1
5	1		7	1
7	1		7	1
11	1		13	1
7	1		13	1
3	1		7	1
11	1		13	1
7	1		7	1
9	1		13	1
7	1		7	1
13	1
13	1
3	0
9	1

## Sheet: Figure 1E
CAR-T CELLS
NO ICANS	ICANS
70.84	23.14
141.61	31.68
32.9	202.54
25.76	106.4
26.95	27
39.44	81
25.8	33.06
67.2	8.12
364.06	357
59.34	916.3
31.08	1279.2
54
13.05
40.8
18.46
27.2
62.64
306
134.8
25.41
795.2
395
29.76
72.38
369.95

## Sheet: Figure 1F
CAR-T CELLS
NO ICANS	ICANS
881.7	192
1548	204
366.1	1405
185.3	862.7
421.5	248.4
612.2	688
343.8	109.9
1297	103.7
4187	2490
867.7	7203
406.4	15997
832.2
195.2
620.2
224.2
230.9
703.1
4200
2439
127.1
2388
1215
272.1
593.8
3600

## Sheet: Figure 1G
DAYS AFTER INFUSION	CAR+T CELLS PEAK - NO ICANS (0=N0; 1=YES)		DAYS AFTER INFUSION	CAR+T CELLS PEAK - ICANS (0=N0; 1=YES)
21	1		7	1
21	1		7	1
13	1		7	1
13	1		7	1
13	1		7	1
13	1		7	1
7	1		13	1
13	1		7	1
13	1		7	1
13	1		7	1
13	1		13	1
13	1		3	0
30	1
7	1
30	1
7	1
13	1
7	1
7	1
7	1
13	1
13	1
7	1
13	1
7	1

## Sheet: Figure 1H
CAR_DNA COPIES
NO ICANS	ICANS
65000	87412.5
6250	47083.33
93250	160000
21000	35800
1950	14285.71
10125	37500
2950	146250
5500	695000
50500	1105000
41250	18428.57
790000	617500
950
30000
7750
16000
870000
3500
85000
26750
8500
78500
285000
8600
144000
209000
37000
1005000
813000
197000

## Sheet: Figure 1I
CAR_DNA COPIES
NO ICANS	ICANS
696775	316877
31675	221167
1059182	1379250
163275	388530
16788	14840
160750	303450
39263	693600
98550	4055714
389231	4263164
414186	108957
7661800	3311488
7673
421275
42075
168782
10626875
17569
493713
118144
106725
662118
2634954
67300
1665250
2718375
222775
12096513
5925450
900600

## Sheet: Figure 1J
DAYS AFTER INFUSION	CAR_DNA COPIES PEAK - NO ICANS (0=N0; 1=YES)		DAYS AFTER INFUSION	CAR_DNA COPIES PEAK - ICANS (0=N0; 1=YES)
11	1		7	1
9	1		11	1
21	1		7	1
11	1		5	1
11	1		5	1
11	1		9	1
5	1		7	1
11	1		11	1
7	1		9	1
9	1		9	1
13	1		7	1
21	1		3	0
13	1
7	1
11	1
13	1
9	1
11	1
5	1
7	1
11	1
7	1
3	1
11	1
9	1
7	1
13	1
13	1
9	1

[truncated: 54 more sheets: Figure 1K, Figure 1L, FIgure 1M, Figure 2A, Figure 2B, Figure 2C, Figure 2D, Figure 2E, Figure 2F, Figure 2G, Figure 2H, Figure 2I, Figure 3C-D, Figure 4F, Figure 4G, Figure 5B, Figure 5C, Figure 5D, Figure 5E, Figure 5G-H …]
